# Supplementary material for: Synthesis, Characterization and Biological Investigations of Half-Sandwich Ruthenium(II) Complexes Containing Benzimidazole Moiety
Source: Molecules. 2022 Dec 21;28(1):40. doi: 10.3390/molecules28010040 (PMC9821818; doi:10.3390/molecules28010040)
Supplement: Supplementary file 1 [file molecules-28-00040-s001.zip]

Archive with 1 entries (1 files):
- molecules-2104856-supplementary.pdf
